# Supplementary material for: Meta-Analysis of Food Effect on Oral Absorption of Efflux Transporter Substrate Drugs: Does Delayed Gastric Emptying Influence Drug Transport Kinetics?
Source: Pharmaceutics. 2021 Jul 7;13(7):1035. doi: 10.3390/pharmaceutics13071035 (PMC8309017; doi:10.3390/pharmaceutics13071035)
Supplement: Supplementary file 1 [file pharmaceutics-13-01035-s001.zip]

Archive with 1 entries (1 files):
- pharmaceutics-1281739-supplementary.pdf
